# Supplementary material for: Comparison of Post-Thaw Motility and In Vitro Fertility Between Ejaculated and Epididymal Semen, and Seminal cfDNA Characterization in Pantaneiro Bulls
Source: Biology (Basel). 2025 Apr 25;14(5):465. doi: 10.3390/biology14050465 (PMC12108620; doi:10.3390/biology14050465)
Supplement: Supplementary file 1 [file biology-14-00465-s001.zip]

Archive with 1 entries (1 files):
- biology-3562343-supplementary.pdf
